# Supplementary material for: Macro, Trace and Toxic Element Composition in Liver and Meat of Broiler Chicken Associated with Cecal Microbiome Community
Source: Biology (Basel). 2024 Nov 26;13(12):975. doi: 10.3390/biology13120975 (PMC11672959; doi:10.3390/biology13120975)
Supplement: Supplementary file 1 [file biology-13-00975-s001.zip]

Archive with 1 entries (1 files):
- biology-3316872-supplementary.pdf
